# Supplementary material for: Pea plants conditionally sanction less effectively fixing rhizobia at the level of whole nodules rather than single cells
Source: J Exp Bot. 2026 Apr 27;77(14):4761–72. doi: 10.1093/jxb/erag191 (PMC13415959; doi:10.1093/jxb/erag191)
Supplement: erag191_Supplementary_Data [file erag191_supplementary_data.zip]

Archive with 3 entries (3 files):
- JEXBOT316820-file001.xlsx
- JEXBOT316820-file002.pdf
- JEXBOT316820-file003.pdf
